# Supplementary material for: The Up-Side of the COVID-19 Pandemic: Are Core Belief Violation and Meaning Making Associated with Post-Traumatic Growth?
Source: Int J Environ Res Public Health. 2023 May 29;20(11):5991. doi: 10.3390/ijerph20115991 (PMC10252371; doi:10.3390/ijerph20115991)
Supplement: Supplementary file 1 [file ijerph-20-05991-s001.zip]

Archive with 1 entries (1 files):
- ijerph-2372709-supplementary.pdf
